# Supplementary material for: Sexual dimorphisms in innate immune activation markers in predementia Alzheimer’s disease
Source: Brain Commun. 2025 Apr 25;7(3):fcaf161. doi: 10.1093/braincomms/fcaf161 (PMC12046404; doi:10.1093/braincomms/fcaf161)
Supplement: fcaf161_Supplementary_Data [file fcaf161_supplementary_data.xlsx]

## Sheet: Supplementary Table 1
Supplementary Table 1. Between-group comparisons of neuropsychological test performance.
	Amyloid pathology	Cognitive status	Mean	SD
CERAD word list delayed memory	A-	CN	52.2	9.68
CERAD word list delayed memory	A+	CN	49.8	10.40
CERAD word list delayed memory	A+	MCI	33.8	9.43
	Amyloid pathology	Cognitive status	Estimate	SE	T-statistics	p-value
CERAD word list delayed memory	A-	CN (Intercept)	52.188	1.061	49.203	<0.001
CERAD word list delayed memory	A+	CN	-2.372	1.544	-1.537	0.125
CERAD word list delayed memory	A+	MCI	-18.430	1.377	-13.384	<0.001
	Amyloid pathology	Cognitive status	Mean	SD
VOSP Silhouettes	A-	CN	54.0	9.83
VOSP Silhouettes	A+	CN	51.5	9.58
VOSP Silhouettes	A+	MCI	44.2	10.70
	Amyloid pathology	Cognitive status	Estimate	SE	T-statistics	p-value
VOSP Silhouettes	A-	CN (Intercept)	54.024	1.121	48.185	<0.001
VOSP Silhouettes	A+	CN	-2.572	1.634	-1.574	0.117
VOSP Silhouettes	A+	MCI	-9.794	1.441	-6.799	<.001
	Amyloid pathology	Cognitive status	Mean	SD
TMT-B	A-	CN	50.4	9.83
TMT-B	A+	CN	49.0	9.58
TMT-B	A+	MCI	33.9	12.60
	Amyloid pathology	Cognitive status	Estimate	SE	T-statistics	p-value
TMT-B	A-	CN (intercept)	50.410	1.219	41.360	<0.001
TMT-B	A+	CN	-1.435	1.757	-0.817	0.415
TMT-B	A+	MCI	-16.512	1.567	-10.536	<0.001
	Amyloid pathology	Cognitive status	Mean	SD
COWAT	A-	CN	53.4	10.30
COWAT	A+	CN	51.4	10.50
COWAT	A+	MCI	43.3	10.50
	Amyloid pathology	Cognitive status	Estimate	SE	T-statistics	p-value
COWAT	A-	CN (intercept)	53.410	1.149	46.479	<0.001
COWAT	A+	CN	-1.994	1.656	-1.204	0.230
COWAT	A+	MCI	-10.154	1.473	-6.893	<0.001

## Sheet: Supplementary Table 2
Supplementary Table 2. Interaction effects of amyloid status and sex on innate immune markers
Innate immune biomarker	Predictor	ß coefficient	SE	t-statistic	p-value	95% CI low	95% CI high
Plasma GFAP	Intercept	-0.29	0.17	-1.71	0.088	-0.62	0.04
Plasma GFAP	Age	0.25	0.06	3.87	<0,001	0.12	0.37
Plasma GFAP	A+	0.6	0.21	2.83	0.005	0.18	1.02
Plasma GFAP	Male	-0.37	0.21	-1.72	0.086	-0.78	0.05
Plasma GFAP	Apoe	0.04	0.13	0.29	0.773	-0.22	0.29
Plasma GFAP	CSF NfL	0	0.07	0.07	0.941	-0.12	0.13
Plasma GFAP	CSF t-tau	0.02	0.07	0.26	0.799	-0.12	0.16
Plasma GFAP	A+*Males	0.06	0.25	0.25	0.805	-0.44	0.56
CSF sTREM2	Intercept	0.03	0.17	0.2	0.839	-0.29	0.36
CSF sTREM2	Age	0.1	0.06	1.7	0.091	-0.02	0.23
CSF sTREM2	A+	0.21	0.21	1.02	0.307	-0.2	0.63
CSF sTREM2	Male	0.03	0.21	0.14	0.889	-0.38	0.44
CSF sTREM2	Apoe	-0.24	0.13	-1.85	0.065	-0.49	0.02
CSF sTREM2	CSF NfL	0.11	0.06	1.66	0.098	-0.02	0.23
CSF sTREM2	CSF t-tau	0.39	0.07	5.76	<0,001	0.26	0.53
CSF sTREM2	A+*Males	-0.16	0.25	-0.64	0.525	-0.65	0.33
CSF MCP-1	Intercept	-0.21	0.18	-1.11	0.267	-0.57	0.16
CSF MCP-1	Age	0.21	0.07	3.03	0.003	0.08	0.35
CSF MCP-1	A+	-0.15	0.24	-0.63	0.529	-0.61	0.32
CSF MCP-1	Male	0.3	0.24	1.29	0.2	-0.16	0.77
CSF MCP-1	Apoe	0.15	0.15	1.03	0.306	-0.14	0.44
CSF MCP-1	CSF NfL	0.11	0.08	1.39	0.167	-0.05	0.26
CSF MCP-1	CSF t-tau	0.01	0.08	0.17	0.869	-0.14	0.17
CSF MCP-1	A+*Males	0.24	0.28	0.85	0.399	-0.32	0.79
CSF Fractalkine	Intercept	0.33	0.17	1.99	0.048	0	0.65
CSF Fractalkine	Age	-0.01	0.07	-0.16	0.877	-0.14	0.12
CSF Fractalkine	A+	-0.32	0.22	-1.46	0.147	-0.75	0.11
CSF Fractalkine	Male	-0.25	0.21	-1.17	0.242	-0.67	0.17
CSF Fractalkine	Apoe	-0.03	0.14	-0.25	0.806	-0.31	0.24
CSF Fractalkine	CSF NfL	0.17	0.07	2.29	0.023	0.02	0.31
CSF Fractalkine	CSF t-tau	0.48	0.08	6.34	<0,001	0.33	0.63
CSF Fractalkine	A+*Males	0.08	0.26	0.3	0.767	-0.43	0.59
CSF YKL-40	Intercept	0.3	0.15	2	0.047	0	0.59
CSF YKL-40	Age	0.27	0.06	4.64	0	0.15	0.38
CSF YKL-40	A+	-0.34	0.19	-1.77	0.078	-0.71	0.04
CSF YKL-40	Male	-0.07	0.19	-0.34	0.731	-0.44	0.31
CSF YKL-40	Apoe	-0.11	0.12	-0.9	0.37	-0.34	0.13
CSF YKL-40	CSF NfL	0.14	0.06	2.25	0.025	0.02	0.26
CSF YKL-40	CSF t-tau	0.51	0.06	8.08	<0,001	0.39	0.64
CSF YKL-40	A+*Males	0.11	0.23	0.47	0.642	-0.34	0.55
CSF Clusterin	Intercept	-0.04	0.16	-0.25	0.801	-0.36	0.28
CSF Clusterin	Age	0.18	0.06	2.82	0.005	0.05	0.31
CSF Clusterin	A+	0.21	0.21	1.03	0.305	-0.2	0.63
CSF Clusterin	Male	0.3	0.21	1.46	0.147	-0.11	0.71
CSF Clusterin	Apoe	-0.27	0.13	-2.07	0.04	-0.53	-0.01
CSF Clusterin	CSF NfL	0.06	0.07	0.82	0.411	-0.08	0.2
CSF Clusterin	CSF t-tau	0.34	0.07	4.66	<0,001	0.19	0.48
CSF Clusterin	A+*Males	-0.19	0.25	-0.76	0.449	-0.68	0.3
CSF IFN-γ	Intercept	0.46	0.25	1.82	0.071	-0.04	0.96
CSF IFN-γ	Age	-0.07	0.1	-0.78	0.437	-0.26	0.11
CSF IFN-γ	A+	-0.13	0.31	-0.4	0.688	-0.75	0.49
CSF IFN-γ	Male	-0.4	0.31	-1.28	0.204	-1.01	0.22
CSF IFN-γ	Apoe	-0.36	0.19	-1.88	0.063	-0.74	0.02
CSF IFN-γ	CSF NfL	0.07	0.11	0.65	0.516	-0.14	0.28
CSF IFN-γ	CSF t-tau	-0.02	0.11	-0.14	0.889	-0.23	0.2
CSF IFN-γ	A+*Males	0.24	0.37	0.66	0.509	-0.48	0.97
CSF IL-6	Intercept	0.05	0.2	0.27	0.79	-0.33	0.44
CSF IL-6	Age	0.13	0.07	1.68	0.093	-0.02	0.27
CSF IL-6	A+	-0.26	0.25	-1.04	0.299	-0.75	0.23
CSF IL-6	Male	0.17	0.25	0.66	0.509	-0.33	0.66
CSF IL-6	Apoe	-0.08	0.15	-0.52	0.606	-0.39	0.23
CSF IL-6	CSF NfL	0.01	0.08	0.07	0.947	-0.16	0.17
CSF IL-6	CSF t-tau	-0.02	0.08	-0.25	0.804	-0.18	0.14
CSF IL-6	A+*Males	0.27	0.3	0.89	0.374	-0.32	0.85
CSF IL-10	Intercept	0.33	0.26	1.26	0.209	-0.18	0.83
CSF IL-10	Age	0.09	0.1	0.97	0.336	-0.1	0.28
CSF IL-10	A+	-0.09	0.32	-0.3	0.767	-0.72	0.53
CSF IL-10	Male	-0.42	0.31	-1.35	0.179	-1.05	0.2
CSF IL-10	Apoe	-0.28	0.19	-1.46	0.147	-0.67	0.1
CSF IL-10	CSF NfL	0.04	0.11	0.33	0.745	-0.18	0.25
CSF IL-10	CSF t-tau	-0.12	0.11	-1.09	0.279	-0.34	0.1
CSF IL-10	A+*Males	0.4	0.37	1.08	0.281	-0.33	1.14
CSF IL-18	Intercept	0.17	0.18	0.95	0.345	-0.19	0.53
CSF IL-18	Age	0.12	0.07	1.68	0.094	-0.02	0.25
CSF IL-18	A+	-0.41	0.23	-1.78	0.076	-0.87	0.04
CSF IL-18	Male	0.09	0.24	0.38	0.702	-0.37	0.55
CSF IL-18	Apoe	-0.08	0.14	-0.52	0.604	-0.36	0.21
CSF IL-18	CSF NfL	0.14	0.08	1.84	0.067	-0.01	0.29
CSF IL-18	CSF t-tau	0.15	0.08	1.93	0.054	0	0.3
CSF IL-18	A+*Males	0.29	0.28	1.04	0.298	-0.26	0.84
Innate immune biomarker	group	contrast	ß coefficient	SE	95% CI low	95% CI high	t-statistic	p-value	adj. p-value (FDR)
MCP-1	A-	(A- female) - (A- male)	-0.304	0.236	-0.77	0.162	-1.287	0.2	0.403
sTREM2	A-	(A- female) - (A- male)	-0.029	0.21	-0.443	0.385	-0.139	0.889	0.889
YKL-40	A-	(A- female) - (A- male)	0.066	0.191	-0.311	0.443	0.344	0.731	0.812
IFN-γ	A-	(A- female) - (A- male)	0.395	0.31	-0.218	1.009	1.275	0.204	0.403
Clusterin	A-	(A- female) - (A- male)	-0.303	0.208	-0.714	0.107	-1.456	0.147	0.403
Fractalkine	A-	(A- female) - (A- male)	0.25	0.213	-0.17	0.67	1.175	0.242	0.403
IL-6	A-	(A- female) - (A- male)	-0.166	0.251	-0.66	0.328	-0.662	0.509	0.727
IL-10	A-	(A- female) - (A- male)	0.425	0.314	-0.197	1.047	1.352	0.179	0.403
IL-18	A-	(A- female) - (A- male)	-0.09	0.235	-0.554	0.373	-0.383	0.702	0.812
GFAP	A-	(A- female) - (A- male)	0.366	0.212	-0.053	0.784	1.722	0.086	0.403
MCP-1	A+	(A+ female) - (A+ male)	-0.541	0.155	-0.847	-0.235	-3.486	0.001	0.006
sTREM2	A+	(A+ female) - (A+ male)	0.13	0.137	-0.139	0.399	0.951	0.342	0.57
YKL-40	A+	(A+ female) - (A+ male)	-0.04	0.126	-0.288	0.208	-0.318	0.75	0.834
IFN-γ	A+	(A+ female) - (A+ male)	0.151	0.214	-0.272	0.575	0.707	0.481	0.601
Clusterin	A+	(A+ female) - (A+ male)	-0.114	0.141	-0.393	0.164	-0.81	0.419	0.598
Fractalkine	A+	(A+ female) - (A+ male)	0.173	0.151	-0.124	0.471	1.15	0.252	0.503
IL-6	A+	(A+ female) - (A+ male)	-0.431	0.164	-0.755	-0.107	-2.621	0.009	0.045
IL-10	A+	(A+ female) - (A+ male)	0.021	0.217	-0.409	0.45	0.095	0.924	0.924
IL-18	A+	(A+ female) - (A+ male)	-0.38	0.153	-0.682	-0.079	-2.487	0.014	0.045
GFAP	A+	(A+ female) - (A+ male)	0.303	0.14	0.028	0.578	2.169	0.031	0.078

## Sheet: Supplementary Table 3
Supplementary Table 3. Interaction effects of sex and cognitive status on innate immune markers in amyloid positive individuals
Innate immune biomarker	Predictor	ß coefficient	SE	t-statistic	p-value	95% CI low	95% CI high
Plasma GFAP	Intercept	0.14	0.22	0.64	0.52	-0.29	0.57
Plasma GFAP	Age	0.24	0.08	3.02	0.003	0.08	0.4
Plasma GFAP	MCI	-0.08	0.23	-0.35	0.726	-0.53	0.37
Plasma GFAP	Male	-0.49	0.26	-1.88	0.061	-1	0.02
Plasma GFAP	Apoe	0.09	0.17	0.54	0.588	-0.24	0.43
Plasma GFAP	CSF NfL	-0.03	0.08	-0.36	0.718	-0.19	0.13
Plasma GFAP	CSF t-tau	0.03	0.08	0.33	0.738	-0.13	0.18
Plasma GFAP	MCI*Males	0.28	0.32	0.88	0.381	-0.35	0.91
CSF sTREM2	Intercept	0.36	0.2	1.85	0.066	-0.02	0.75
CSF sTREM2	Age	0.06	0.07	0.87	0.386	-0.08	0.21
CSF sTREM2	MCI	-0.14	0.21	-0.7	0.488	-0.55	0.26
CSF sTREM2	Male	0.01	0.23	0.05	0.96	-0.45	0.47
CSF sTREM2	Apoe	-0.26	0.16	-1.7	0.09	-0.57	0.04
CSF sTREM2	CSF NfL	0.12	0.07	1.57	0.119	-0.03	0.26
CSF sTREM2	CSF t-tau	0.39	0.07	5.46	<0,001	0.25	0.53
CSF sTREM2	MCI*Males	-0.25	0.29	-0.87	0.385	-0.82	0.32
CSF MCP-1	Intercept	-0.36	0.23	-1.58	0.117	-0.8	0.09
CSF MCP-1	Age	0.22	0.08	2.73	0.007	0.06	0.38
CSF MCP-1	MCI	0.07	0.23	0.28	0.78	-0.4	0.53
CSF MCP-1	Male	0.39	0.26	1.51	0.133	-0.12	0.91
CSF MCP-1	Apoe	0.08	0.18	0.48	0.633	-0.26	0.43
CSF MCP-1	CSF NfL	0.11	0.11	1.01	0.315	-0.11	0.33
CSF MCP-1	CSF t-tau	0.02	0.08	0.2	0.843	-0.14	0.18
CSF MCP-1	MCI*Males	0.21	0.32	0.65	0.515	-0.42	0.84
CSF Fractalkine	Intercept	0.3	0.21	1.43	0.155	-0.11	0.71
CSF Fractalkine	Age	-0.03	0.08	-0.39	0.697	-0.19	0.13
CSF Fractalkine	MCI	-0.07	0.22	-0.31	0.757	-0.49	0.36
CSF Fractalkine	Male	-0.31	0.24	-1.26	0.21	-0.79	0.18
CSF Fractalkine	Apoe	-0.27	0.17	-1.61	0.11	-0.61	0.06
CSF Fractalkine	CSF NfL	0.13	0.09	1.54	0.125	-0.04	0.3
CSF Fractalkine	CSF t-tau	0.51	0.08	6.45	<0,001	0.35	0.67
CSF Fractalkine	MCI*Males	0.2	0.31	0.67	0.506	-0.4	0.81
CSF YKL-40	Intercept	0.27	0.18	1.52	0.131	-0.08	0.63
CSF YKL-40	Age	0.28	0.07	4.22	<0,001	0.15	0.41
CSF YKL-40	MCI	-0.43	0.19	-2.31	0.022	-0.8	-0.06
CSF YKL-40	Male	-0.27	0.21	-1.32	0.189	-0.69	0.14
CSF YKL-40	Apoe	-0.04	0.14	-0.31	0.755	-0.33	0.24
CSF YKL-40	CSF NfL	0.12	0.07	1.63	0.106	-0.03	0.26
CSF YKL-40	CSF t-tau	0.54	0.07	8.23	<0,001	0.41	0.67
CSF YKL-40	MCI*Males	0.51	0.26	1.99	0.048	0.01	1.02
CSF Clusterin	Intercept	0.43	0.2	2.14	0.034	0.03	0.82
CSF Clusterin	Age	0.22	0.08	2.89	0.004	0.07	0.38
CSF Clusterin	MCI	-0.4	0.21	-1.93	0.056	-0.81	0.01
CSF Clusterin	Male	-0.05	0.24	-0.19	0.849	-0.52	0.43
CSF Clusterin	Apoe	-0.29	0.16	-1.77	0.079	-0.61	0.03
CSF Clusterin	CSF NfL	0.07	0.08	0.82	0.415	-0.1	0.23
CSF Clusterin	CSF t-tau	0.34	0.08	4.35	<0,001	0.18	0.49
CSF Clusterin	MCI*Males	0.27	0.3	0.9	0.367	-0.32	0.86
CSF IFN-γ	Intercept	0.67	0.28	2.41	0.018	0.12	1.21
CSF IFN-γ	Age	-0.09	0.11	-0.83	0.41	-0.32	0.13
CSF IFN-γ	MCI	-0.37	0.3	-1.22	0.227	-0.97	0.23
CSF IFN-γ	Male	-0.42	0.33	-1.28	0.204	-1.08	0.24
CSF IFN-γ	Apoe	-0.52	0.24	-2.19	0.031	-1	-0.05
CSF IFN-γ	CSF NfL	-0.04	0.12	-0.35	0.729	-0.28	0.2
CSF IFN-γ	CSF t-tau	0.04	0.11	0.37	0.71	-0.19	0.27
CSF IFN-γ	MCI*Males	0.54	0.43	1.26	0.212	-0.31	1.38
CSF IL-6	Intercept	0.12	0.23	0.51	0.614	-0.34	0.58
CSF IL-6	Age	0.15	0.09	1.7	0.09	-0.02	0.31
CSF IL-6	MCI	-0.33	0.24	-1.39	0.166	-0.81	0.14
CSF IL-6	Male	0.02	0.27	0.08	0.939	-0.51	0.55
CSF IL-6	Apoe	-0.15	0.18	-0.83	0.41	-0.51	0.21
CSF IL-6	CSF NfL	0	0.09	-0.05	0.964	-0.18	0.18
CSF IL-6	CSF t-tau	0	0.08	0.01	0.99	-0.17	0.17
CSF IL-6	MCI*Males	0.6	0.33	1.82	0.071	-0.05	1.25
CSF IL-10	Intercept	0.37	0.28	1.31	0.192	-0.19	0.93
CSF IL-10	Age	0.06	0.11	0.5	0.62	-0.17	0.29
CSF IL-10	MCI	-0.25	0.31	-0.79	0.43	-0.86	0.37
CSF IL-10	Male	-0.02	0.34	-0.05	0.96	-0.69	0.65
CSF IL-10	Apoe	-0.31	0.24	-1.26	0.212	-0.79	0.18
CSF IL-10	CSF NfL	-0.02	0.12	-0.14	0.886	-0.26	0.23
CSF IL-10	CSF t-tau	-0.12	0.12	-0.99	0.327	-0.35	0.12
CSF IL-10	MCI*Males	0.03	0.43	0.07	0.944	-0.83	0.89
CSF IL-18	Intercept	0.04	0.22	0.17	0.861	-0.4	0.48
CSF IL-18	Age	0.1	0.08	1.27	0.207	-0.06	0.26
CSF IL-18	MCI	-0.24	0.23	-1.05	0.295	-0.69	0.21
CSF IL-18	Male	0.34	0.25	1.35	0.178	-0.16	0.85
CSF IL-18	Apoe	-0.11	0.17	-0.61	0.539	-0.45	0.24
CSF IL-18	CSF NfL	0.13	0.09	1.5	0.137	-0.04	0.3
CSF IL-18	CSF t-tau	0.15	0.08	1.92	0.056	0	0.31
CSF IL-18	MCI*Males	0.03	0.31	0.1	0.922	-0.59	0.65
Innate immune biomarker	group	contrast	ß coefficient	SE	95% CI low	95% CI high	t-statistic	p-value	adj. p-value (FDR)
MCP-1	CN	CN female - CN male	-0.393	0.26	-0.906	0.121	-1.51	0.133	0.351
sTREM2	CN	CN female - CN male	-0.012	0.233	-0.472	0.448	-0.05	0.96	0.96
YKL-40	CN	CN female - CN male	0.275	0.208	-0.136	0.686	1.321	0.189	0.351
IFN-γ	CN	CN female - CN male	0.425	0.332	-0.235	1.084	1.279	0.204	0.351
Clusterin	CN	CN female - CN male	0.046	0.24	-0.429	0.521	0.191	0.849	0.96
Fractalkine	CN	CN female - CN male	0.308	0.245	-0.176	0.792	1.259	0.21	0.351
IL-6	CN	CN female - CN male	-0.02	0.267	-0.548	0.508	-0.076	0.939	0.96
IL-10	CN	CN female - CN male	0.017	0.338	-0.654	0.688	0.051	0.96	0.96
IL-18	CN	CN female - CN male	-0.345	0.255	-0.848	0.159	-1.352	0.178	0.351
GFAP	CN	CN female - CN male	0.49	0.26	-0.024	1.004	1.883	0.061	0.351
MCP-1	MCI	MCI female - MCI male	-0.602	0.195	-0.987	-0.217	-3.086	0.002	0.013
sTREM2	MCI	MCI female - MCI male	0.238	0.173	-0.104	0.58	1.375	0.171	0.342
YKL-40	MCI	MCI female - MCI male	-0.239	0.159	-0.552	0.074	-1.508	0.134	0.334
IFN-γ	MCI	MCI female - MCI male	-0.111	0.278	-0.664	0.442	-0.399	0.691	0.768
Clusterin	MCI	MCI female - MCI male	-0.224	0.183	-0.586	0.139	-1.219	0.225	0.375
Fractalkine	MCI	MCI female - MCI male	0.104	0.191	-0.273	0.481	0.547	0.585	0.732
IL-6	MCI	MCI female - MCI male	-0.62	0.202	-1.019	-0.221	-3.067	0.003	0.013
IL-10	MCI	MCI female - MCI male	-0.013	0.283	-0.576	0.549	-0.047	0.962	0.962
IL-18	MCI	MCI female - MCI male	-0.375	0.193	-0.756	0.005	-1.948	0.053	0.177
GFAP	MCI	MCI female - MCI male	0.211	0.189	-0.162	0.583	1.116	0.266	0.38

## Sheet: Supplementary Table 4
Supplementary Table 4. Sex differences in the relationship between CSF innate immune markers and total tau in amyloid positive individuals
Innate immune biomarker	Predictor	ß coefficient	SE	t-statistic	p-value	95% CI low	95% CI high
Plasma GFAP	Intercept	-0.2	0.16	-1.22	0.223	-0.52	0.12
Plasma GFAP	GFAP	-0.07	0.12	-0.59	0.557	-0.31	0.17
Plasma GFAP	Male	0.24	0.15	1.57	0.119	-0.06	0.55
Plasma GFAP	Age	0.1	0.08	1.27	0.206	-0.06	0.27
Plasma GFAP	Apoe	0.12	0.18	0.7	0.484	-0.22	0.47
Plasma GFAP	GFAP*Males	0.07	0.16	0.46	0.646	-0.24	0.38
CSF sTREM2	Intercept	-0.24	0.14	-1.8	0.074	-0.51	0.02
CSF sTREM2	sTREM2	0.73	0.11	6.82	0	0.52	0.94
CSF sTREM2	Male	0.26	0.13	2	0.047	0	0.51
CSF sTREM2	Age	0.01	0.07	0.14	0.891	-0.12	0.14
CSF sTREM2	Apoe	0.18	0.15	1.26	0.21	-0.1	0.47
CSF sTREM2	sTREM2*Males	-0.5	0.13	-3.73	0	-0.76	-0.24
CSF MCP-1	Intercept	-0.18	0.17	-1.07	0.284	-0.51	0.15
CSF MCP-1	MCP-1	0.16	0.12	1.29	0.198	-0.08	0.4
CSF MCP-1	Male	0.22	0.16	1.38	0.168	-0.09	0.53
CSF MCP-1	Age	0.08	0.08	0.96	0.341	-0.08	0.23
CSF MCP-1	Apoe	0.12	0.18	0.7	0.485	-0.22	0.47
CSF MCP-1	MCP-1*Males	-0.12	0.16	-0.72	0.473	-0.43	0.2
CSF Fractalkin	Intercept	-0.33	0.15	-2.14	0.034	-0.63	-0.02
CSF Fractalkin	Fractalkin	0.53	0.09	6.12	0	0.36	0.7
CSF Fractalkin	Male	0.32	0.14	2.29	0.023	0.04	0.6
CSF Fractalkin	Age	0.12	0.07	1.62	0.108	-0.03	0.26
CSF Fractalkin	Apoe	0.24	0.16	1.54	0.127	-0.07	0.56
CSF Fractalkin	Fractalkin*Males	-0.02	0.15	-0.14	0.887	-0.31	0.27
CSF YKL-40	Intercept	-0.13	0.14	-0.98	0.33	-0.4	0.14
CSF YKL-40	YKL-40	0.66	0.09	7.33	0	0.48	0.84
CSF YKL-40	Male	0.14	0.13	1.13	0.259	-0.11	0.39
CSF YKL-40	Age	-0.1	0.07	-1.43	0.155	-0.23	0.04
CSF YKL-40	Apoe	0.1	0.14	0.7	0.485	-0.18	0.38
CSF YKL-40	YKL-40*Males	-0.15	0.13	-1.18	0.241	-0.39	0.1
CSF Clusterin	Intercept	-0.17	0.15	-1.14	0.255	-0.47	0.13
CSF Clusterin	Clusterin	0.58	0.11	5.36	0	0.36	0.79
CSF Clusterin	Male	0.15	0.14	1.09	0.279	-0.13	0.44
CSF Clusterin	Age	0.02	0.08	0.27	0.785	-0.13	0.17
CSF Clusterin	Apoe	0.17	0.16	1.06	0.291	-0.15	0.49
CSF Clusterin	Clusterin*Males	-0.33	0.14	-2.29	0.023	-0.61	-0.05
CSF IFN-γ	Intercept	-0.36	0.22	-1.63	0.106	-0.81	0.08
CSF IFN-γ	IFN-γ	0.12	0.14	0.84	0.402	-0.16	0.4
CSF IFN-γ	Male	0.42	0.2	2.07	0.042	0.02	0.82
CSF IFN-γ	Age	0.18	0.11	1.68	0.096	-0.03	0.4
CSF IFN-γ	Apoe	0.23	0.24	0.97	0.333	-0.24	0.7
CSF IFN-γ	IFN-γ*Males	-0.31	0.21	-1.5	0.137	-0.72	0.1
CSF IL-6	Intercept	-0.22	0.17	-1.3	0.194	-0.55	0.11
CSF IL-6	IL-6	-0.03	0.17	-0.18	0.861	-0.37	0.31
CSF IL-6	Male	0.28	0.16	1.8	0.074	-0.03	0.59
CSF IL-6	Age	0.09	0.08	1.15	0.252	-0.06	0.25
CSF IL-6	Apoe	0.11	0.18	0.61	0.543	-0.24	0.45
CSF IL-6	IL-6*Males	0.04	0.19	0.2	0.843	-0.34	0.42
CSF IL-10	Intercept	-0.33	0.22	-1.49	0.139	-0.76	0.11
CSF IL-10	IL-10	0.2	0.17	1.15	0.253	-0.14	0.53
CSF IL-10	Male	0.38	0.2	1.88	0.063	-0.02	0.79
CSF IL-10	Age	0.14	0.11	1.27	0.206	-0.08	0.35
CSF IL-10	Apoe	0.22	0.24	0.93	0.354	-0.25	0.69
CSF IL-10	IL-10*Males	-0.29	0.21	-1.33	0.187	-0.71	0.14
CSF IL-18	Intercept	-0.17	0.16	-1.02	0.309	-0.49	0.16
CSF IL-18	IL-18	0.27	0.12	2.31	0.022	0.04	0.5
CSF IL-18	Male	0.15	0.15	0.97	0.335	-0.15	0.45
CSF IL-18	Age	0.06	0.08	0.83	0.408	-0.09	0.22
CSF IL-18	Apoe	0.15	0.17	0.86	0.391	-0.19	0.48
CSF IL-18	IL-18*Males	-0.09	0.15	-0.6	0.547	-0.4	0.21
Predictor	Outcome	Sex	ß coefficient	SE	95% CI low	95% CI high	t-statistic	p-value
GFAP	CSF t-tau	Female	-0.072	0.122	-0.314	0.169	-0.589	0.557
GFAP	CSF t-tau	Male	0.001	0.102	-0.201	0.202	0.006	0.995
sTREM2	CSF t-tau	Female	0.728	0.107	0.517	0.938	6.823	<0,001
sTREM2	CSF t-tau	Male	0.229	0.081	0.069	0.389	2.822	0.005
MCP-1	CSF t-tau	Female	0.159	0.123	-0.084	0.402	1.293	0.198
MCP-1	CSF t-tau	Male	0.043	0.106	-0.165	0.252	0.41	0.683
Fractalkine	CSF t-tau	Female	0.532	0.087	0.36	0.704	6.121	<0,001
Fractalkine	CSF t-tau	Male	0.512	0.118	0.278	0.745	4.335	<0,001
YKL-40	CSF t-tau	Female	0.659	0.09	0.482	0.837	7.335	<0,001
YKL-40	CSF t-tau	Male	0.512	0.092	0.33	0.694	5.54	<0,001
Predictor	Outcome	Sex	ß coefficient	SE	95% CI low	95% CI high	t-statistic	p-value
Clusterin	CSF t-tau	Female	0.578	0.108	0.365	0.791	5.361	<0,001
Clusterin	CSF t-tau	Male	0.251	0.099	0.054	0.447	2.52	0.013
IFN-γ	CSF t-tau	Female	0.119	0.142	-0.162	0.401	0.841	0.402
IFN-γ	CSF t-tau	Male	-0.189	0.148	-0.482	0.105	-1.278	0.205
IL-6	CSF t-tau	Female	-0.03	0.173	-0.372	0.311	-0.176	0.861
IL-6	CSF t-tau	Male	0.008	0.087	-0.164	0.179	0.09	0.928
IL-10	CSF t-tau	Female	0.196	0.17	-0.142	0.534	1.151	0.253
IL-10	CSF t-tau	Male	-0.09	0.13	-0.347	0.168	-0.691	0.491
IL-18	CSF t-tau	Female	0.271	0.118	0.039	0.504	2.306	0.022
IL-18	CSF t-tau	Male	0.178	0.102	-0.024	0.379	1.744	0.083

## Sheet: Supplementary Table 5
Supplementary Table 5. Sex differences in the relationship between CSF innate immune markers and neurofilament light chain in amyloid positive individuals
Innate immune biomarker	Predictor	ß coefficient	SE	t-statistic	p-value	95% CI low	95% CI high
Plasma GFAP	Intercept	-0.25	0.15	-1.66	0.1	-0.56	0.05
Plasma GFAP	GFAP	0.18	0.11	1.6	0.11	-0.04	0.41
Plasma GFAP	Male	0.55	0.14	3.79	<0,001	0.26	0.83
Plasma GFAP	Age	0.24	0.08	3.14	0.002	0.09	0.4
Plasma GFAP	Apoe	-0.03	0.16	-0.21	0.836	-0.36	0.29
Plasma GFAP	GFAP*Males	-0.27	0.15	-1.8	0.074	-0.56	0.03
CSF sTREM2	Intercept	-0.33	0.14	-2.35	0.02	-0.6	-0.05
CSF sTREM2	sTREM2	0.53	0.1	5.13	<0,001	0.33	0.73
CSF sTREM2	Male	0.57	0.13	4.33	<0,001	0.31	0.83
CSF sTREM2	Age	0.21	0.07	3.03	0.003	0.07	0.34
CSF sTREM2	Apoe	0.07	0.15	0.48	0.629	-0.22	0.37
CSF sTREM2	sTREM2*Males	-0.39	0.13	-2.92	0.004	-0.65	-0.13
CSF MCP-1	Intercept	-0.27	0.17	-1.59	0.113	-0.6	0.06
CSF MCP-1	MCP-1	0.18	0.12	1.44	0.151	-0.06	0.42
CSF MCP-1	Male	0.51	0.15	3.3	0.001	0.2	0.81
CSF MCP-1	Age	0.26	0.08	3.33	0.001	0.11	0.41
CSF MCP-1	Apoe	0.03	0.17	0.16	0.873	-0.31	0.37
CSF MCP-1	MCP-1*Males	-0.12	0.16	-0.74	0.46	-0.43	0.19
CSF Fractalkin	Intercept	-0.31	0.17	-1.81	0.073	-0.64	0.03
CSF Fractalkin	Fractalkin	0.41	0.1	4.12	<0,001	0.21	0.6
CSF Fractalkin	Male	0.54	0.15	3.57	<0,001	0.24	0.83
CSF Fractalkin	Age	0.26	0.08	3.25	0.001	0.1	0.41
CSF Fractalkin	Apoe	0.05	0.18	0.3	0.762	-0.29	0.4
CSF Fractalkin	Fractalkin*Males	-0.17	0.15	-1.09	0.277	-0.47	0.13
CSF YKL-40	Intercept	-0.23	0.15	-1.52	0.13	-0.54	0.07
CSF YKL-40	YKL-40	0.43	0.1	4.39	<0,001	0.24	0.63
CSF YKL-40	Male	0.49	0.14	3.56	<0,001	0.22	0.76
CSF YKL-40	Age	0.17	0.07	2.25	0.026	0.02	0.32
CSF YKL-40	Apoe	-0.01	0.16	-0.05	0.961	-0.32	0.31
CSF YKL-40	YKL-40*Males	-0.17	0.14	-1.26	0.208	-0.44	0.1
CSF Clusterin	Intercept	-0.24	0.16	-1.49	0.137	-0.55	0.08
CSF Clusterin	Clusterin	0.39	0.11	3.45	0.001	0.17	0.61
CSF Clusterin	Male	0.53	0.15	3.65	<0,001	0.24	0.82
CSF Clusterin	Age	0.22	0.08	2.79	0.006	0.06	0.37
CSF Clusterin	Apoe	0	0.17	0.02	0.985	-0.33	0.34
CSF Clusterin	Clusterin*Males	-0.42	0.15	-2.83	0.005	-0.71	-0.13
CSF IFN-γ	Intercept	-0.28	0.21	-1.3	0.196	-0.71	0.15
CSF IFN-γ	IFN-γ	0.24	0.14	1.8	0.076	-0.03	0.51
CSF IFN-γ	Male	0.56	0.19	2.93	0.004	0.18	0.94
CSF IFN-γ	Age	0.32	0.1	3.1	0.003	0.11	0.52
CSF IFN-γ	Apoe	0	0.22	0	0.999	-0.45	0.45
CSF IFN-γ	IFN-γ*Males	-0.44	0.19	-2.25	0.027	-0.83	-0.05
CSF IL-6	Intercept	-0.37	0.17	-2.2	0.029	-0.7	-0.04
CSF IL-6	IL-6	0.09	0.11	0.83	0.41	-0.13	0.32
CSF IL-6	Male	0.58	0.15	3.92	<0,001	0.29	0.87
CSF IL-6	Age	0.32	0.08	4.16	<0,001	0.17	0.48
CSF IL-6	Apoe	0.1	0.17	0.57	0.567	-0.24	0.45
CSF IL-6	IL-6*Males	-0.24	0.15	-1.59	0.114	-0.53	0.06
CSF IL-10	Intercept	-0.31	0.21	-1.5	0.138	-0.73	0.1
CSF IL-10	IL-10	0.29	0.16	1.77	0.081	-0.04	0.61
CSF IL-10	Male	0.56	0.19	2.93	0.004	0.18	0.94
CSF IL-10	Age	0.29	0.1	2.93	0.004	0.09	0.49
CSF IL-10	Apoe	0.08	0.22	0.34	0.737	-0.37	0.52
CSF IL-10	IL-10*Males	-0.42	0.2	-2.09	0.04	-0.83	-0.02
CSF IL-18	Intercept	-0.3	0.16	-1.85	0.066	-0.61	0.02
CSF IL-18	IL-18	0.35	0.11	3.28	0.001	0.14	0.56
CSF IL-18	Male	0.48	0.14	3.35	0.001	0.2	0.77
CSF IL-18	Age	0.24	0.07	3.19	0.002	0.09	0.38
CSF IL-18	Apoe	0.09	0.16	0.53	0.594	-0.24	0.41
CSF IL-18	IL-18*Males	-0.15	0.14	-1.01	0.313	-0.43	0.14
Predictor	Outcome	Sex	ß coefficient	SE	95% CI low	95% CI high	t-statistic	p-value
GFAP	CSF Nfl	Female	0.184	0.115	-0.042	0.411	1.605	0.11
GFAP	CSF Nfl	Male	-0.082	0.096	-0.272	0.107	-0.857	0.393
sTREM2	CSF NfL	Female	0.53	0.103	0.326	0.734	5.13	<0,001
sTREM2	CSF NfL	Male	0.139	0.086	-0.031	0.31	1.615	0.108
MCP-1	CSF NfL	Female	0.175	0.122	-0.065	0.416	1.441	0.151
MCP-1	CSF NfL	Male	0.059	0.1	-0.139	0.257	0.589	0.557
Fractalkine	CSF NfL	Female	0.407	0.099	0.212	0.603	4.117	<0,001
Fractalkine	CSF NfL	Male	0.242	0.116	0.012	0.471	2.085	0.039
YKL-40	CSF Nfl	Female	0.431	0.098	0.237	0.626	4.388	<0,001
YKL-40	CSF Nfl	Male	0.258	0.101	0.059	0.457	2.565	0.011
Predictor	Outcome	Sex	ß coefficient	SE	95% CI low	95% CI high	t-statistic	p-value
Clusterin	CSF Nfl	Female	0.39	0.113	0.166	0.613	3.449	0.001
Clusterin	CSF Nfl	Male	-0.026	0.101	-0.225	0.172	-0.262	0.794
IFN-γ	CSF Nfl	Female	0.244	0.136	-0.026	0.513	1.796	0.076
IFN-γ	CSF Nfl	Male	-0.195	0.139	-0.471	0.081	-1.406	0.163
IL-6	CSF Nfl	Female	0.095	0.115	-0.132	0.321	0.825	0.41
IL-6	CSF Nfl	Male	-0.143	0.097	-0.333	0.048	-1.477	0.142
IL-10	CSF Nfl	Female	0.286	0.162	-0.036	0.608	1.768	0.081
IL-10	CSF Nfl	Male	-0.137	0.121	-0.377	0.103	-1.133	0.26
IL-18	CSF Nfl	Female	0.352	0.108	0.14	0.565	3.277	0.001
IL-18	CSF Nfl	Male	0.206	0.099	0.01	0.401	2.081	0.039
